# Supplementary material for: Chromosome‐level genome of Zoysia sinica in the intertidal zone reveals genomic insights into waterlogging stress adaptation
Source: Plant Genome. 2025 Jul 8;18(3):e70070. doi: 10.1002/tpg2.70070 (PMC12238702; doi:10.1002/tpg2.70070)
Supplement: Supplementary file 1 — Figure S1. Genome size estimation of Zoysia sinica based on k‐mer distribution analysis; Figure S2. Chromosome Ideogram; Figure S3. BUSCO assessment of protein‐coding genes in four Zoysia species; Figure S4. Analysis of positively selected genes in Zoysia species. Figure S5. Analysis of positively selected genes in Z. sinica and S. alterniflora; Figure S6. Physical characteristics of soil in intertidal environments; Figure S7. PCA analysis of transcriptome data replicates; Figure S8. qRT‐PCR correlation analysis; Table S1. Liliopsida NCBI protein sets; Table S2. Public RNAseq data for Zoysia genus reannotation; Table S3. qRT‐PCR primer information; Table S4. The statistical information of raw and trimmed Illumina data; Table S5. The statistical information of Oxford Nanopore data; Table S6. The scaffolding statistical results of Zoysia sinica genome; Table S7. Statistics of the Zoysia genomes; Table S8. Repeat element annotation; Table S9. Macrosynteny in Z.sinica genome; Table S10.Zoysia genus gene annotation; Table S11. Positive‐selected genes of the Zoysia species; Table S12. Positive‐selected genes of Z. sinica and S. alterniflora; Table S13. Soil characteristics; Table S14. Statistics of Soil characteristics; Table S15. Statistics of RNAseq data; [file TPG2-18-e70070-s001.zip › Supplemental_TablesS10_Soil_characteristics.xlsx]

## Sheet: Table_S8
Table_S10. Soil Characteristics at at the Low and high intertidal zone in the Gwangpo Bay and inland.
Location	Inland_rep1	Inland_rep2	Inland_rep3	Inland_rep4	Inland_rep5	HIZ_rep1	HIZ_rep2	HIZ_rep3	HIZ_rep4	HIZ_rep5	LIZ_rep1	LIZ_rep2	LIZ_rep3	LIZ_rep4	LIZ_rep5
Fresh_soil_weight (g)	197.8	209.4	195.7	203.4	201.4	183.6	188.5	186.5	170.2	144.3	197.7	204.2	199.9	204	190.4
Dry_soil_weight (g)	169.8	177.7	169.1	170.8	169	146.1	150.6	146.3	138.5	116	160.1	168.8	163.4	168.4	150.3
Solid phase	64.0755	67.0566	63.8113	64.4528	63.7736	55.1321	56.8302	55.2075	52.2642	43.7736	60.4151	63.6981	61.6604	63.5472	56.717
Liquid phase	28	31.7	26.6	32.6	32.4	37.5	37.9	40.2	31.7	28.3	37.6	35.4	36.5	35.6	40.1
Porosity (%)	35.9245	32.9434	36.1887	35.5472	36.2264	44.8679	43.1698	44.7925	47.7358	56.2264	39.5849	36.3019	38.3396	36.4528	43.283
Soil_moisture (%)	16.49	17.8391	15.7303	19.0867	19.1716	25.6674	25.166	27.4778	22.8881	24.3966	23.4853	20.9716	22.3378	21.1401	26.68
