# Supplementary material for: Chromosome‐level genome of Zoysia sinica in the intertidal zone reveals genomic insights into waterlogging stress adaptation
Source: Plant Genome. 2025 Jul 8;18(3):e70070. doi: 10.1002/tpg2.70070 (PMC12238702; doi:10.1002/tpg2.70070)
Supplement: Supplementary file 1 — Figure S1. Genome size estimation of Zoysia sinica based on k‐mer distribution analysis; Figure S2. Chromosome Ideogram; Figure S3. BUSCO assessment of protein‐coding genes in four Zoysia species; Figure S4. Analysis of positively selected genes in Zoysia species. Figure S5. Analysis of positively selected genes in Z. sinica and S. alterniflora; Figure S6. Physical characteristics of soil in intertidal environments; Figure S7. PCA analysis of transcriptome data replicates; Figure S8. qRT‐PCR correlation analysis; Table S1. Liliopsida NCBI protein sets; Table S2. Public RNAseq data for Zoysia genus reannotation; Table S3. qRT‐PCR primer information; Table S4. The statistical information of raw and trimmed Illumina data; Table S5. The statistical information of Oxford Nanopore data; Table S6. The scaffolding statistical results of Zoysia sinica genome; Table S7. Statistics of the Zoysia genomes; Table S8. Repeat element annotation; Table S9. Macrosynteny in Z.sinica genome; Table S10.Zoysia genus gene annotation; Table S11. Positive‐selected genes of the Zoysia species; Table S12. Positive‐selected genes of Z. sinica and S. alterniflora; Table S13. Soil characteristics; Table S14. Statistics of Soil characteristics; Table S15. Statistics of RNAseq data; [file TPG2-18-e70070-s001.zip › Supplemental_TablesS11_Statistics_of_Soil_characteristics.xlsx]

## Sheet: Sheet1
Table_S11. The statistics of soil characteristics by Tukey's Post-Hoc Test between Z. sinica habitats.
	LIZ-HIZ	Inland-HIZ	Inland-LIZ
Soil_moisture (%)	0.197489	0.0001152	0.0022441
Porosity (%)	0.006172	0.0004534	0.309935
