# Supplementary material for: Chromosome‐level genome of Zoysia sinica in the intertidal zone reveals genomic insights into waterlogging stress adaptation
Source: Plant Genome. 2025 Jul 8;18(3):e70070. doi: 10.1002/tpg2.70070 (PMC12238702; doi:10.1002/tpg2.70070)
Supplement: Supplementary file 1 — Figure S1. Genome size estimation of Zoysia sinica based on k‐mer distribution analysis; Figure S2. Chromosome Ideogram; Figure S3. BUSCO assessment of protein‐coding genes in four Zoysia species; Figure S4. Analysis of positively selected genes in Zoysia species. Figure S5. Analysis of positively selected genes in Z. sinica and S. alterniflora; Figure S6. Physical characteristics of soil in intertidal environments; Figure S7. PCA analysis of transcriptome data replicates; Figure S8. qRT‐PCR correlation analysis; Table S1. Liliopsida NCBI protein sets; Table S2. Public RNAseq data for Zoysia genus reannotation; Table S3. qRT‐PCR primer information; Table S4. The statistical information of raw and trimmed Illumina data; Table S5. The statistical information of Oxford Nanopore data; Table S6. The scaffolding statistical results of Zoysia sinica genome; Table S7. Statistics of the Zoysia genomes; Table S8. Repeat element annotation; Table S9. Macrosynteny in Z.sinica genome; Table S10.Zoysia genus gene annotation; Table S11. Positive‐selected genes of the Zoysia species; Table S12. Positive‐selected genes of Z. sinica and S. alterniflora; Table S13. Soil characteristics; Table S14. Statistics of Soil characteristics; Table S15. Statistics of RNAseq data; [file TPG2-18-e70070-s001.zip › Supplemental_TablesS12_Statistics_of_RNAsesq_data.xlsx]

## Sheet: RNAseq_data
sample id	Input sequences (file 1)	Input bases (file 1)	Input mean length (file 1)	Input sequences (file 2)	Input bases (file 2)	Input mean length (file 2)	Good sequences (pairs)	Good bases (pairs)	Good mean length (pairs)	Good sequences (singletons file 1)	Good bases (singletons file 1)	Good mean length (singletons file 1)	Good sequences (singletons file 2)	Good bases (singletons file 2)	Good mean length (singletons file 2)	Bad sequences (file 1)	Bad bases (file 1)	Bad mean length (file 1)	Bad sequences (file 2)	Bad bases (file 2)	Bad mean length (file 2)	min_len	min_qual_score	min_qual_mean	derep	Both Surviving Reads	Both Surviving Read Percent	Mapped reads	mapping rate
HIZ_Root_1	38492781	5812409931	151	38492781	5812409931	151	34216316	10332884416	301.99	5570	841038	150.99	131905	19916173	150.99	4270895	644905145	151	4144560	625828560	151	264	162233	8947	4138659	33409057	97.64	44682745 + 0 primary mapped	0.6687
HIZ_Root_2	37130026	5606633926	151	37130026	5606633926	151	32617181	9849965173	301.99	4648	701821	150.99	114698	17318143	150.99	4508197	680737747	151	4398147	664120197	151	239	149481	7403	4393162	31229076	95.74	38425784 + 0 primary mapped	0.6152
HIZ_Root_3	34922324	5273270924	151	34922324	5273270924	151	31488836	9509285681	301.99	5470	825928	150.99	114795	17333128	150.99	3428018	517630718	151	3318693	501122643	151	336	138550	7858	3312872	30887263	98.09	30398985 + 0 primary mapped	0.4921
HIZ_Shoot_1	34246677	5171248227	151	34246677	5171248227	151	30500517	9210775420	301.99	5295	799506	150.99	110644	16706170	150.99	3740865	564870615	151	3635516	548962916	151	364	136751	8937	3629911	30311175	99.38	53340715 + 0 primary mapped	0.8799
HIZ_Shoot_2	33255662	5021604962	151	33255662	5021604962	151	29866942	9019465803	301.99	5993	904894	150.99	109174	16484167	150.99	3382727	510791777	151	3279546	495211446	151	372	133307	9352	3273255	29694362	99.42	52615744 + 0 primary mapped	0.886
HIZ_Shoot_3	25386096	3833300496	151	25386096	3833300496	151	23189216	7002842182	301.99	3507	529534	150.99	84369	12738848	150.99	2193373	331199323	151	2112511	318989161	151	123	99337	5203	2108780	23052072	99.41	38128490 + 0 primary mapped	0.827
LIZ_Root_1	35781559	5403015409	151	35781559	5403015409	151	31995549	9662286354	301.99	5886	888740	150.99	116292	17559015	150.99	3780124	570798724	151	3669718	554127418	151	377	142873	9239	3663514	31400499	98.14	52507325 + 0 primary mapped	0.8361
LIZ_Root_2	36230949	5470873299	151	36230949	5470873299	151	32374438	9776678024	301.99	6208	937356	150.99	119765	18083388	150.99	3850303	581395753	151	3736746	564248646	151	340	145635	9058	3730210	31809073	98.25	45511415 + 0 primary mapped	0.7154
LIZ_Root_3	39469062	5959828362	151	39469062	5959828362	151	34825916	10516967436	301.99	4663	704078	150.99	122035	18425896	150.99	4638483	700410933	151	4521111	682687761	151	187	155610	7247	4516076	33707770	96.79	49412463 + 0 primary mapped	0.733
LIZ_Shoot_1	34273167	5175248217	151	34273167	5175248217	151	31050130	9376789152	301.99	5922	894152	150.99	113951	17205588	150.99	3217115	485784365	151	3109086	469471986	151	407	135566	8792	3102849	30792120	99.17	52826345 + 0 primary mapped	0.8578
LIZ_Shoot_2	37379957	5644373507	151	37379957	5644373507	151	33850382	10222355992	301.99	5926	894771	150.99	131464	19849515	150.99	3523649	532070999	151	3398111	513114761	151	318	157112	8937	3391842	33470065	98.88	57333064 + 0 primary mapped	0.8565
LIZ_Shoot_3	37360284	5641402884	151	37360284	5641402884	151	33373447	10078382123	301.99	5929	895228	150.99	131274	19821081	150.99	3980908	601117108	151	3855563	582190013	151	332	158773	9056	3849251	33155034	99.35	58262620 + 0 primary mapped	0.8786
IL_Root_1	41248927	6228587977	151	41248927	6228587977	151	36914878	11147853246	301.99	5574	841638	150.99	145837	22019963	150.99	4328475	653599725	151	4188212	632420012	151	244	176110	7654	4182284	36546230	99	35175760 + 0 primary mapped	0.4813
IL_Root_2	35875958	5417269658	151	35875958	5417269658	151	31825625	9610976843	301.99	5558	839216	150.99	109444	16525160	150.99	4044775	610761025	151	3940889	595074239	151	398	144421	9640	3934965	31342957	98.48	36635751 + 0 primary mapped	0.5844
IL_Root_3	40843945	6167435695	151	40843945	6167435695	151	36247263	10946248605	301.99	6474	977517	150.99	136260	20573876	150.99	4590208	693121408	151	4460422	673523722	151	409	173887	10002	4453568	35427699	97.74	29805979 + 0 primary mapped	0.4207
IL_Shoot_1	29445884	4446328484	151	29445884	4446328484	151	26503441	8003705148	301.99	4563	688986	150.99	91420	13803520	150.99	2937880	443619880	151	2851023	430504473	151	223	111464	7264	2846179	26210641	98.9	34751465 + 0 primary mapped	0.6629
IL_Shoot_2	31299914	4726287014	151	31299914	4726287014	151	28463321	8595527395	301.99	3940	594906	150.99	99966	15093644	150.99	2832653	427730603	151	2736627	413230677	151	211	121554	6739	2732379	28168621	98.96	48626127 + 0 primary mapped	0.8631
IL_Shoot_3	33138034	5003843134	151	33138034	5003843134	151	29865478	9018991536	301.99	4116	621481	150.99	105081	15866127	150.99	3268440	493534440	151	3167475	478288725	151	290	129525	7100	3163070	29495332	98.76	52516337 + 0 primary mapped	0.8902
