# Supplementary material for: Chromosome‐level genome of Zoysia sinica in the intertidal zone reveals genomic insights into waterlogging stress adaptation
Source: Plant Genome. 2025 Jul 8;18(3):e70070. doi: 10.1002/tpg2.70070 (PMC12238702; doi:10.1002/tpg2.70070)
Supplement: Supplementary file 1 — Figure S1. Genome size estimation of Zoysia sinica based on k‐mer distribution analysis; Figure S2. Chromosome Ideogram; Figure S3. BUSCO assessment of protein‐coding genes in four Zoysia species; Figure S4. Analysis of positively selected genes in Zoysia species. Figure S5. Analysis of positively selected genes in Z. sinica and S. alterniflora; Figure S6. Physical characteristics of soil in intertidal environments; Figure S7. PCA analysis of transcriptome data replicates; Figure S8. qRT‐PCR correlation analysis; Table S1. Liliopsida NCBI protein sets; Table S2. Public RNAseq data for Zoysia genus reannotation; Table S3. qRT‐PCR primer information; Table S4. The statistical information of raw and trimmed Illumina data; Table S5. The statistical information of Oxford Nanopore data; Table S6. The scaffolding statistical results of Zoysia sinica genome; Table S7. Statistics of the Zoysia genomes; Table S8. Repeat element annotation; Table S9. Macrosynteny in Z.sinica genome; Table S10.Zoysia genus gene annotation; Table S11. Positive‐selected genes of the Zoysia species; Table S12. Positive‐selected genes of Z. sinica and S. alterniflora; Table S13. Soil characteristics; Table S14. Statistics of Soil characteristics; Table S15. Statistics of RNAseq data; [file TPG2-18-e70070-s001.zip › Supplemental_TablesS3_The scaffolding statistical results of Zoysia sinica genome.xlsx]

## Sheet: Supplemental_Table_S3_The scaff
Supplemental Table S3. The scaffolding statistical results of Zoysia sinica genome
## agp-version 2.1
OmniC_chr01	1	1474318	1	W	ctg000020	1	1474318	-
OmniC_chr01	1474319	1474418	2	U	100	scaffold	yes	align_genus
OmniC_chr01	1474419	12792668	3	W	ctg000310	1	11318250	+
OmniC_chr01	12792669	12792768	4	U	100	scaffold	yes	align_genus
OmniC_chr01	12792769	18906730	5	W	ctg000280	1	6113962	-
OmniC_chr02	1	19236926	1	W	ctg000720	1	19236926	-
OmniC_chr03	1	9646763	1	W	ctg000690	1	9646763	+
OmniC_chr03	9646764	9646863	2	U	100	scaffold	yes	align_genus
OmniC_chr03	9646864	9802570	3	W	ctg000380	1	155707	-
OmniC_chr03	9802571	9802670	4	U	100	scaffold	yes	align_genus
OmniC_chr03	9802671	10075383	5	W	ctg000450	1	272713	+
OmniC_chr03	10075384	10075483	6	U	100	scaffold	yes	align_genus
OmniC_chr03	10075484	12346189	7	W	ctg000590	1	2270706	-
OmniC_chr04	1	13253669	1	W	ctg000120	1	13253669	-
OmniC_chr05	1	11114464	1	W	ctg000160	1	11114464	-
OmniC_chr05	11114465	11114564	2	U	100	scaffold	yes	align_genus
OmniC_chr05	11114565	20731234	3	W	ctg000150	1	9616670	-
OmniC_chr06	1	20781857	1	W	ctg000350	1	20781857	+
OmniC_chr07	1	5560637	1	W	ctg000090	1	5560637	+
OmniC_chr07	5560638	5560737	2	U	100	scaffold	yes	align_genus
OmniC_chr07	5560738	5639792	3	W	ctg000510	1	79055	+
OmniC_chr07	5639793	5639892	4	U	100	scaffold	yes	align_genus
OmniC_chr07	5639893	12861763	5	W	ctg000100	1	7221871	+
OmniC_chr07	12861764	12861863	6	U	100	scaffold	yes	align_genus
OmniC_chr07	12861864	13093058	7	W	ctg000010	1	231195	-
OmniC_chr07	13093059	13093158	8	U	100	scaffold	yes	align_genus
OmniC_chr07	13093159	22779378	9	W	ctg000060	1	9686220	+
OmniC_chr08	1	22761455	1	W	ctg000360	1	22761455	-
OmniC_chr09	1	909209	1	W	ctg000670	1	909209	+
OmniC_chr09	909210	909309	2	U	100	scaffold	yes	align_genus
OmniC_chr09	909310	4335246	3	W	ctg000680	1	3425937	+
OmniC_chr09	4335247	4335346	4	U	100	scaffold	yes	align_genus
OmniC_chr09	4335347	5116221	5	W	ctg000640	1	780875	-
OmniC_chr09	5116222	5116321	6	U	100	scaffold	yes	align_genus
OmniC_chr09	5116322	5633837	7	W	ctg000630	1	517516	-
OmniC_chr09	5633838	5633937	8	U	100	scaffold	yes	align_genus
OmniC_chr09	5633938	10664817	9	W	ctg000620	1	5030880	-
OmniC_chr10	1	6052690	1	W	ctg000660	1	6052690	+
OmniC_chr10	6052691	6052790	2	U	100	scaffold	yes	align_genus
OmniC_chr10	6052791	6952615	3	W	ctg000270	1	899825	-
OmniC_chr10	6952616	6952715	4	U	100	scaffold	yes	align_genus
OmniC_chr10	6952716	11166457	5	W	ctg000260	1	4213742	-
OmniC_chr11	1	14160991	1	W	ctg000340	1	14160991	+
OmniC_chr11	14160992	14161091	2	U	100	scaffold	yes	align_genus
OmniC_chr11	14161092	14303452	3	W	ctg000500	1	142361	-
OmniC_chr11	14303453	14303552	4	U	100	scaffold	yes	align_genus
OmniC_chr11	14303553	14470847	5	W	ctg000410	1	167295	-
OmniC_chr11	14470848	14470947	6	U	100	scaffold	yes	align_genus
OmniC_chr11	14470948	14743716	7	W	ctg000420	1	272769	-
OmniC_chr11	14743717	14743816	8	U	100	scaffold	yes	align_genus
OmniC_chr11	14743817	15720966	9	W	ctg000560	1	977150	-
OmniC_chr11	15720967	15721066	10	U	100	scaffold	yes	align_genus
OmniC_chr11	15721067	15826094	11	W	ctg000550	1	105028	+
OmniC_chr12	1	1943886	1	W	ctg000210	1	1943886	+
OmniC_chr12	1943887	1943986	2	U	100	scaffold	yes	align_genus
OmniC_chr12	1943987	2903896	3	W	ctg000220	1	959910	+
OmniC_chr12	2903897	2903996	4	U	100	scaffold	yes	align_genus
OmniC_chr12	2903997	15159920	5	W	ctg000110	1	12255924	-
OmniC_chr13	1	5506455	1	W	ctg000250	1	5506455	-
OmniC_chr13	5506456	5506555	2	U	100	scaffold	yes	align_genus
OmniC_chr13	5506556	5813913	3	W	ctg000180	1	307358	-
OmniC_chr13	5813914	5814013	4	U	100	scaffold	yes	align_genus
OmniC_chr13	5814014	6104248	5	W	ctg000170	1	290235	+
OmniC_chr13	6104249	6104348	6	U	100	scaffold	yes	align_genus
OmniC_chr13	6104349	13328692	7	W	ctg000290	1	7224344	-
OmniC_chr14	1	5826702	1	W	ctg000300	1	5826702	+
OmniC_chr14	5826703	5826802	2	U	100	scaffold	yes	align_genus
OmniC_chr14	5826803	5906742	3	W	ctg000390	1	79940	-
OmniC_chr14	5906743	5906842	4	U	100	scaffold	yes	align_genus
OmniC_chr14	5906843	11489130	5	W	ctg000610	1	5582288	-
OmniC_chr15	1	5077009	1	W	ctg000320	1	5077009	+
OmniC_chr15	5077010	5077109	2	U	100	scaffold	yes	align_genus
OmniC_chr15	5077110	10174191	3	W	ctg000330	1	5097082	+
OmniC_chr16	1	10385113	1	W	ctg000700	1	10385113	+
OmniC_chr17	1	6879930	1	W	ctg000070	1	6879930	-
OmniC_chr17	6879931	6880030	2	U	100	scaffold	yes	align_genus
OmniC_chr17	6880031	6940511	3	W	ctg000480	1	60481	+
OmniC_chr17	6940512	6940611	4	U	100	scaffold	yes	align_genus
OmniC_chr17	6940612	11686546	5	W	ctg000050	1	4745935	+
OmniC_chr17	11686547	11686646	6	U	100	scaffold	yes	align_genus
OmniC_chr17	11686647	11913659	7	W	ctg000190	1	227013	+
OmniC_chr17	11913660	11913759	8	U	100	scaffold	yes	align_genus
OmniC_chr17	11913760	12352498	9	W	ctg000200	1	438739	+
OmniC_chr18	1	10199588	1	W	ctg000080	1	10199588	-
OmniC_chr18	10199589	10199688	2	U	100	scaffold	yes	align_genus
OmniC_chr18	10199689	13064767	3	W	ctg000030	1	2865079	-
OmniC_chr19	1	4582672	1	W	ctg000600	1	4582672	-
OmniC_chr19	4582673	4582772	2	U	100	scaffold	yes	align_genus
OmniC_chr19	4582773	16923849	3	W	ctg000710	1	12341077	+
OmniC_chr19	16923850	16923949	4	U	100	scaffold	yes	align_genus
OmniC_chr19	16923950	17012615	5	W	ctg000400	1	88666	+
OmniC_chr19	17012616	17012715	6	U	100	scaffold	yes	align_genus
OmniC_chr19	17012716	17360161	7	W	ctg000570	1	347446	-
OmniC_chr19	17360162	17360261	8	U	100	scaffold	yes	align_genus
OmniC_chr19	17360262	18024245	9	W	ctg000490	1	663984	+
OmniC_chr19	18024246	18024345	10	U	100	scaffold	yes	align_genus
OmniC_chr19	18024346	20074065	11	W	ctg000580	1	2049720	-
OmniC_chr20	1	12997671	1	W	ctg000140	1	12997671	-
OmniC_chr20	12997672	12997771	2	U	100	scaffold	yes	align_genus
OmniC_chr20	12997772	14799854	3	W	ctg000130	1	1802083	-
OmniC_chr20	14799855	14799954	4	U	100	scaffold	yes	align_genus
OmniC_chr20	14799955	19440974	5	W	ctg000040	1	4641020	+
OmniC_chr20	19440975	19441074	6	U	100	scaffold	yes	align_genus
OmniC_chr20	19441075	19679576	7	W	ctg000440	1	238502	+
