# Supplementary material for: Chromosome‐level genome of Zoysia sinica in the intertidal zone reveals genomic insights into waterlogging stress adaptation
Source: Plant Genome. 2025 Jul 8;18(3):e70070. doi: 10.1002/tpg2.70070 (PMC12238702; doi:10.1002/tpg2.70070)
Supplement: Supplementary file 1 — Figure S1. Genome size estimation of Zoysia sinica based on k‐mer distribution analysis; Figure S2. Chromosome Ideogram; Figure S3. BUSCO assessment of protein‐coding genes in four Zoysia species; Figure S4. Analysis of positively selected genes in Zoysia species. Figure S5. Analysis of positively selected genes in Z. sinica and S. alterniflora; Figure S6. Physical characteristics of soil in intertidal environments; Figure S7. PCA analysis of transcriptome data replicates; Figure S8. qRT‐PCR correlation analysis; Table S1. Liliopsida NCBI protein sets; Table S2. Public RNAseq data for Zoysia genus reannotation; Table S3. qRT‐PCR primer information; Table S4. The statistical information of raw and trimmed Illumina data; Table S5. The statistical information of Oxford Nanopore data; Table S6. The scaffolding statistical results of Zoysia sinica genome; Table S7. Statistics of the Zoysia genomes; Table S8. Repeat element annotation; Table S9. Macrosynteny in Z.sinica genome; Table S10.Zoysia genus gene annotation; Table S11. Positive‐selected genes of the Zoysia species; Table S12. Positive‐selected genes of Z. sinica and S. alterniflora; Table S13. Soil characteristics; Table S14. Statistics of Soil characteristics; Table S15. Statistics of RNAseq data; [file TPG2-18-e70070-s001.zip › Supplemental_TablesS4_Repeat_element_annotation.xlsx]

## Sheet: Supplemental Table S4
Supplemental Table S4. The compositions of predicted repeat elements in the Z. sinica genome
			Number of elements	Length occupied (bp)	Percentage of sequence (%)
Retroelements			68416	72747106	23.27
	SINEs		0	0	0
	LINEs		7052	4070041	1.3
		RTE/Bov-B	1050	663310	0.21
		L1/CIN4	6002	3406731	1.09
	LTR elements		61364	68677065	21.96
		BEL/Pao	299	99417	0.03
		Ty1/Copia	15975	21426741	6.85
		Gypsy/DIRS1	28436	41355388	13.23
		Retroviral	250	37768	0.01
DNA transposons			12975	8207470	2.62
		hobo-Activator	2818	2215441	0.71
		Tc1-IS630-Pogo	206	106180	0.03
		MULE-MuDR	3107	1816706	0.58
		PiggyBac	7	1203	0
		Tourist/Harbinger	732	497535	0.16
Rolling-circles			1134	441731	0.14
Unclassified			187746	47970628	15.34
Total interspersed repeats				128925204	41.23
Small RNA			191	128692	0.04
Simple repeats			47023	2021200	0.65
Low complexity			5435	261259	0.08
Total genome length				312671662
Bases masked				131778086	42.15
