# Supplementary material for: Chromosome‐level genome of Zoysia sinica in the intertidal zone reveals genomic insights into waterlogging stress adaptation
Source: Plant Genome. 2025 Jul 8;18(3):e70070. doi: 10.1002/tpg2.70070 (PMC12238702; doi:10.1002/tpg2.70070)
Supplement: Supplementary file 1 — Figure S1. Genome size estimation of Zoysia sinica based on k‐mer distribution analysis; Figure S2. Chromosome Ideogram; Figure S3. BUSCO assessment of protein‐coding genes in four Zoysia species; Figure S4. Analysis of positively selected genes in Zoysia species. Figure S5. Analysis of positively selected genes in Z. sinica and S. alterniflora; Figure S6. Physical characteristics of soil in intertidal environments; Figure S7. PCA analysis of transcriptome data replicates; Figure S8. qRT‐PCR correlation analysis; Table S1. Liliopsida NCBI protein sets; Table S2. Public RNAseq data for Zoysia genus reannotation; Table S3. qRT‐PCR primer information; Table S4. The statistical information of raw and trimmed Illumina data; Table S5. The statistical information of Oxford Nanopore data; Table S6. The scaffolding statistical results of Zoysia sinica genome; Table S7. Statistics of the Zoysia genomes; Table S8. Repeat element annotation; Table S9. Macrosynteny in Z.sinica genome; Table S10.Zoysia genus gene annotation; Table S11. Positive‐selected genes of the Zoysia species; Table S12. Positive‐selected genes of Z. sinica and S. alterniflora; Table S13. Soil characteristics; Table S14. Statistics of Soil characteristics; Table S15. Statistics of RNAseq data; [file TPG2-18-e70070-s001.zip › Supplemental_TablesS5_Liliopsida_NCBI_protein_sets.xlsx]

## Sheet: Liliopsida_NCBI_genomes
Assembly Accession	Assembly Name	Organism Name	Organism Taxonomic ID	Annotation Name	Assembly BioProject Accession	Assembly BioSample Accession
GCF_034140825.1	ASM3414082v1	Oryza sativa Japonica Group	39947	GCF_034140825.1-RS_2024_06	PRJNA953663	SAMN36344332
GCF_902167145.1	Zm-B73-REFERENCE-NAM-5.0	Zea mays	4577	NCBI Zea mays Annotation Release 103	PRJEB32225	SAMEA5569141
GCF_018294505.1	IWGSC CS RefSeq v2.1	Triticum aestivum	4565	NCBI Triticum aestivum Annotation Release 100	PRJNA669381	SAMN16451473
GCF_904849725.1	MorexV3_pseudomolecules_assembly	Hordeum vulgare subsp. vulgare	112509	NCBI Hordeum vulgare subsp. vulgare Annotation Release 100	PRJEB40589	SAMEA7384724
GCF_000003195.3	Sorghum_bicolor_NCBIv3	Sorghum bicolor	4558	NCBI Sorghum bicolor Annotation Release 101	PRJNA13876	SAMN02953738
GCF_000005505.3	Brachypodium_distachyon_v3.0	Brachypodium distachyon	15368	NCBI Brachypodium distachyon Annotation Release 103	PRJNA32607	SAMN02981254
GCF_036884655.1	Cavendish_Baxijiao_AAA	Musa acuminata AAA Group	214697	GCF_036884655.1-RS_2024_05	PRJNA957115	SAMN34246735
GCF_000263155.2	Setaria_italica_v2.0	Setaria italica	4555	NCBI Setaria italica Annotation Release 103	PRJNA32913	SAMN02981383
GCF_000442705.1	EG5	Elaeis guineensis	51953	NCBI Elaeis guineensis Annotation Release 102	PRJNA192219	SAMN02981535
GCF_016808335.1	P.virgatum_v5	Panicum virgatum	38727	NCBI Panicum virgatum Annotation Release 100	PRJNA40657	SAMN00760928
GCF_019359855.1	MPB_Lper_Kyuss_1697	Lolium perenne	4522	NCBI Lolium perenne Annotation Release 100	PRJNA690687	SAMN17257337
GCF_001540865.1	ASM154086v1	Ananas comosus	4615	NCBI Ananas comosus Annotation Release 100	PRJNA305080	SAMN04316497
GCF_009389715.1	palm_55x_up_171113_PBpolish2nd_filt_p	Phoenix dactylifera	42345	NCBI Phoenix dactylifera Annotation Release 103	PRJNA322046	SAMN05011615
GCF_002575655.2	Aet v5.0	Aegilops tauschii subsp. strangulata	200361	NCBI Aegilops tauschii Annotation Release 102	PRJNA341983	SAMN05426520
GCF_005286985.1	Setaria_viridis_v2.0	Setaria viridis	4556	NCBI Setaria viridis Annotation Release 100	PRJNA265547	SAMN05660902
GCF_018446385.1	Zo_v1.1	Zingiber officinale	94328	NCBI Zingiber officinale Annotation Release 100	PRJNA647255	SAMN15647981
GCF_001876935.1	Aspof.V1	Asparagus officinalis	4686	NCBI Asparagus officinalis Annotation Release 100	PRJNA317340	SAMN04606231
GCF_000147395.1	OglaRS2	Oryza glaberrima	4538	NCBI Oryza glaberrima Annotation Release 100	PRJNA13765	SAMN02981267
GCF_958298935.1	lpPhrAust1.1	Phragmites australis	29695	GCF_958298935.1-RS_2024_01	PRJEB64034	SAMEA10369659
GCF_003073215.2	Tu2.1	Triticum urartu	4572	NCBI Triticum urartu Annotation Release 100	PRJNA337888	SAMN05513572
GCF_002162155.2	WEW_v2.1	Triticum dicoccoides	85692	NCBI Triticum dicoccoides Annotation Release 100	PRJNA310175	SAMN04448013
GCF_000231095.2	ObraRS2	Oryza brachyantha	4533	NCBI Oryza brachyantha Annotation Release 102	PRJNA70533	SAMN02981362
GCF_002211085.1	PHallii_v3.1	Panicum hallii	206008	NCBI Panicum hallii Annotation Release 100	PRJNA250527	SAMN03003198
GCF_009730915.1	TDr96_F1_v2_PseudoChromosome.rev07_lg8_w22 25.fasta	Dioscorea cayenensis subsp. rotundata	55577	NCBI Dioscorea cayenensis subsp. rotundata Annotation Release 100	PRJDB8681	SAMD00039982
GCF_022539505.1	APGP_CSIRO_Lrig_0.1	Lolium rigidum	89674	NCBI Lolium rigidum Annotation Release 100	PRJNA799061	SAMN25144995
GCF_001263595.1	ASM126359v1	Phalaenopsis equestris	78828	NCBI Phalaenopsis equestris Annotation Release 100	PRJNA192198	SAMN02046388
GCF_001605985.2	ASM160598v2	Dendrobium catenatum	906689	NCBI Dendrobium catenatum Annotation Release 101	PRJNA262478	SAMN03083363
