# Supplementary material for: Chromosome‐level genome of Zoysia sinica in the intertidal zone reveals genomic insights into waterlogging stress adaptation
Source: Plant Genome. 2025 Jul 8;18(3):e70070. doi: 10.1002/tpg2.70070 (PMC12238702; doi:10.1002/tpg2.70070)
Supplement: Supplementary file 1 — Figure S1. Genome size estimation of Zoysia sinica based on k‐mer distribution analysis; Figure S2. Chromosome Ideogram; Figure S3. BUSCO assessment of protein‐coding genes in four Zoysia species; Figure S4. Analysis of positively selected genes in Zoysia species. Figure S5. Analysis of positively selected genes in Z. sinica and S. alterniflora; Figure S6. Physical characteristics of soil in intertidal environments; Figure S7. PCA analysis of transcriptome data replicates; Figure S8. qRT‐PCR correlation analysis; Table S1. Liliopsida NCBI protein sets; Table S2. Public RNAseq data for Zoysia genus reannotation; Table S3. qRT‐PCR primer information; Table S4. The statistical information of raw and trimmed Illumina data; Table S5. The statistical information of Oxford Nanopore data; Table S6. The scaffolding statistical results of Zoysia sinica genome; Table S7. Statistics of the Zoysia genomes; Table S8. Repeat element annotation; Table S9. Macrosynteny in Z.sinica genome; Table S10.Zoysia genus gene annotation; Table S11. Positive‐selected genes of the Zoysia species; Table S12. Positive‐selected genes of Z. sinica and S. alterniflora; Table S13. Soil characteristics; Table S14. Statistics of Soil characteristics; Table S15. Statistics of RNAseq data; [file TPG2-18-e70070-s001.zip › Supplemental_TablesS6_macrosynteny.xlsx]

## Sheet: Sheet2
Chr	start	end	Chr	start	end	direction	structural variant
OmniC_chr01	56368	8517364	OmniC_chr02	68489	7800332	+	.
OmniC_chr01	8676747	9331017	OmniC_chr02	9142448	8493269	-	inversion
OmniC_chr01	11167154	18787136	OmniC_chr02	11959827	19197419	+	.
OmniC_chr01	6809719	7377155	OmniC_chr03	374060	811090	+	duplication
OmniC_chr03	33208	5393997	OmniC_chr04	13086838	7505833	-	inversion
OmniC_chr03	5561670	6592314	OmniC_chr04	6142621	7353217	+	.
OmniC_chr03	7616229	12259550	OmniC_chr04	4652788	29957	-	inversion
OmniC_chr05	7451	7604078	OmniC_chr06	20729377	14027281	-	inversion
OmniC_chr05	8064050	11458988	OmniC_chr06	9775931	11989391	+	.
OmniC_chr05	11520554	20677284	OmniC_chr06	9557649	21431	-	inversion
OmniC_chr06	4105236	4293439	OmniC_chr17	3406495	3728312	+	duplication
OmniC_chr06	20444000	20650534	OmniC_chr18	2202372	2795467	+	translocation
OmniC_chr07	21464	5925747	OmniC_chr08	12797	5584948	+	.
OmniC_chr07	5934694	9871818	OmniC_chr08	9569269	5610095	-	inversion
OmniC_chr07	10579794	12381692	OmniC_chr08	10258217	12106509	+	.
OmniC_chr07	13941016	18558141	OmniC_chr08	13786326	18419184	+	.
OmniC_chr07	18588752	20541582	OmniC_chr08	20400208	18494181	-	inversion
OmniC_chr07	20578081	22753367	OmniC_chr08	20408264	22715161	+	.
OmniC_chr07	4608153	5179359	OmniC_chr11	3615404	4160840	+	duplication
OmniC_chr07	1847831	2145479	OmniC_chr19	1999867	1741073	-	duplication&inversion
OmniC_chr07	2590394	2762469	OmniC_chr20	18104531	18605226	+	duplication
OmniC_chr08	4103035	4517349	OmniC_chr11	2984013	3503150	+	duplication
OmniC_chr08	8240872	8560417	OmniC_chr11	6186962	5837999	-	duplication&inversion
OmniC_chr09	227334	4847867	OmniC_chr10	320232	4294964	+	.
OmniC_chr09	6399830	8520826	OmniC_chr10	6738432	8953418	+	.
OmniC_chr09	8542573	10431684	OmniC_chr10	9316184	10641372	+	.
OmniC_chr09	10240066	10472632	OmniC_chr15	9208505	9479076	+	duplication
OmniC_chr09	9763306	10144700	OmniC_chr16	992559	556771	-	duplication&inversion
OmniC_chr09	10308165	10650576	OmniC_chr16	430623	46699	-	duplication&inversion
OmniC_chr10	10590672	10816853	OmniC_chr15	9385022	9678931	+	duplication
OmniC_chr10	10895476	11075234	OmniC_chr15	9838695	10130353	+	translocation
OmniC_chr10	10465025	10703079	OmniC_chr16	502606	254179	-	duplication&inversion
OmniC_chr11	5837106	6190117	OmniC_chr08	8559575	8245817	-	duplication&inversion
OmniC_chr11	12171	7729772	OmniC_chr12	15034902	7294037	-	inversion
OmniC_chr11	8270039	10194955	OmniC_chr12	7000566	5225460	-	inversion
OmniC_chr11	14574681	15364248	OmniC_chr12	901929	171729	-	inversion
OmniC_chr13	16804	3368534	OmniC_chr14	11404938	7942026	-	inversion
OmniC_chr13	3569352	4507360	OmniC_chr14	6789449	7834487	+	.
OmniC_chr13	6177320	13158514	OmniC_chr14	5575781	92791	-	inversion
OmniC_chr14	123555	267804	OmniC_chr19	14370437	13972757	-	translocation&inversion
OmniC_chr14	1104675	1551928	OmniC_chr20	10707164	10437729	-	translocation&inversion
OmniC_chr15	575	3970124	OmniC_chr16	10330884	5226856	-	inversion
OmniC_chr15	5587148	9371645	OmniC_chr16	2918117	377103	-	inversion
OmniC_chr16	44543	432125	OmniC_chr09	10648507	10309631	-	translocation&inversion
OmniC_chr16	552075	997258	OmniC_chr09	10139542	9768206	-	duplication&inversion
OmniC_chr16	249639	505839	OmniC_chr10	10699220	10470018	-	duplication&inversion
OmniC_chr17	2494	1539590	OmniC_chr18	12958934	11274755	-	inversion
OmniC_chr17	1560816	4045989	OmniC_chr18	8249504	11039133	+	.
OmniC_chr17	4088559	4991369	OmniC_chr18	8206447	7036718	-	inversion
OmniC_chr17	5876581	6655976	OmniC_chr18	3184549	3565829	+	.
OmniC_chr17	7546501	11431905	OmniC_chr18	2179197	480106	-	inversion
OmniC_chr17	11588438	12165434	OmniC_chr18	467075	15331	-	inversion
OmniC_chr19	1730058	2003093	OmniC_chr07	2139281	1850260	-	duplication&inversion
OmniC_chr19	13970387	14371288	OmniC_chr14	266020	124328	-	duplication&inversion
OmniC_chr19	211413	9786701	OmniC_chr20	19017996	9281808	-	inversion
OmniC_chr19	9863906	11138743	OmniC_chr20	7782128	9152937	+	.
OmniC_chr19	11158592	15061448	OmniC_chr20	7761969	3183504	-	inversion
OmniC_chr19	16831662	18301791	OmniC_chr20	1604658	798611	-	inversion
OmniC_chr20	10434329	10710383	OmniC_chr14	1547695	1107931	-	translocation&inversion
