# Supplementary material for: Chromosome‐level genome of Zoysia sinica in the intertidal zone reveals genomic insights into waterlogging stress adaptation
Source: Plant Genome. 2025 Jul 8;18(3):e70070. doi: 10.1002/tpg2.70070 (PMC12238702; doi:10.1002/tpg2.70070)
Supplement: Supplementary file 1 — Figure S1. Genome size estimation of Zoysia sinica based on k‐mer distribution analysis; Figure S2. Chromosome Ideogram; Figure S3. BUSCO assessment of protein‐coding genes in four Zoysia species; Figure S4. Analysis of positively selected genes in Zoysia species. Figure S5. Analysis of positively selected genes in Z. sinica and S. alterniflora; Figure S6. Physical characteristics of soil in intertidal environments; Figure S7. PCA analysis of transcriptome data replicates; Figure S8. qRT‐PCR correlation analysis; Table S1. Liliopsida NCBI protein sets; Table S2. Public RNAseq data for Zoysia genus reannotation; Table S3. qRT‐PCR primer information; Table S4. The statistical information of raw and trimmed Illumina data; Table S5. The statistical information of Oxford Nanopore data; Table S6. The scaffolding statistical results of Zoysia sinica genome; Table S7. Statistics of the Zoysia genomes; Table S8. Repeat element annotation; Table S9. Macrosynteny in Z.sinica genome; Table S10.Zoysia genus gene annotation; Table S11. Positive‐selected genes of the Zoysia species; Table S12. Positive‐selected genes of Z. sinica and S. alterniflora; Table S13. Soil characteristics; Table S14. Statistics of Soil characteristics; Table S15. Statistics of RNAseq data; [file TPG2-18-e70070-s001.zip › Supplemental_TablesS7_Public_RNAseq_for_Zoysia_genus_reannotation.xlsx]

## Sheet: Zjn_Gene_Annotation
Run	Assay Type	AvgSpotLen	Bases	BioProject	BioSample	Bytes	Center Name	Experiment	Instrument	LibraryLayout	LibrarySource	Organism	Platform	ReleaseDate	Tissue
DRR016092	RNA-Seq	202	22228361386	PRJDB2340	SAMD00010249	15200343513	NICEM SNU, KOREA	DRX014464	Illumina HiSeq 2000	PAIRED	TRANSCRIPTOMIC	Zoysia japonica	ILLUMINA	2015-07-01T00:00:00Z	leaves
DRR016093	RNA-Seq	202	22724700838	PRJDB2339	SAMD00010250	15478249838	PS_SNU	DRX014465	Illumina HiSeq 2000	PAIRED	TRANSCRIPTOMIC	Zoysia japonica	ILLUMINA	2015-07-01T00:00:00Z	leaves
DRR047292	RNA-Seq	602	3003087234	PRJDB4210	SAMD00041943	1306543889	KAZUSA	DRX042580	Illumina MiSeq	PAIRED	TRANSCRIPTOMIC	Zoysia japonica	ILLUMINA	2016-03-14T00:00:00Z	leaves and roots
DRR047293	RNA-Seq	602	3852430974	PRJDB4210	SAMD00041943	1700327583	KAZUSA	DRX042581	Illumina MiSeq	PAIRED	TRANSCRIPTOMIC	Zoysia japonica	ILLUMINA	2016-03-14T00:00:00Z	leaves and roots
SRR15018745	RNA-Seq	300	7530667200	PRJNA741873	SAMN19911494	2437719173	BEIJING FORESTRY UNIVERSITY	SRX11330641	Illumina HiSeq 2500	PAIRED	TRANSCRIPTOMIC	Zoysia japonica	ILLUMINA	2021-07-03T00:00:00Z	leaves
SRR15018746	RNA-Seq	300	7329260700	PRJNA741873	SAMN19911494	2410251665	BEIJING FORESTRY UNIVERSITY	SRX11330640	Illumina HiSeq 2500	PAIRED	TRANSCRIPTOMIC	Zoysia japonica	ILLUMINA	2021-07-03T00:00:00Z	leaves
SRR15018747	RNA-Seq	300	8957649000	PRJNA741873	SAMN19911494	2983040263	BEIJING FORESTRY UNIVERSITY	SRX11330639	Illumina HiSeq 2500	PAIRED	TRANSCRIPTOMIC	Zoysia japonica	ILLUMINA	2021-07-03T00:00:00Z	leaves
SRR15018748	RNA-Seq	300	7585583700	PRJNA741873	SAMN19911494	2487623413	BEIJING FORESTRY UNIVERSITY	SRX11330638	Illumina HiSeq 2500	PAIRED	TRANSCRIPTOMIC	Zoysia japonica	ILLUMINA	2021-07-03T00:00:00Z	leaves
SRR15018749	RNA-Seq	300	9183729000	PRJNA741873	SAMN19911494	3062899782	BEIJING FORESTRY UNIVERSITY	SRX11330637	Illumina HiSeq 2500	PAIRED	TRANSCRIPTOMIC	Zoysia japonica	ILLUMINA	2021-07-03T00:00:00Z	leaves
SRR15018750	RNA-Seq	300	8872097400	PRJNA741873	SAMN19911494	3038974340	BEIJING FORESTRY UNIVERSITY	SRX11330636	Illumina HiSeq 2500	PAIRED	TRANSCRIPTOMIC	Zoysia japonica	ILLUMINA	2021-07-03T00:00:00Z	leaves
SRR15018751	RNA-Seq	300	9270981900	PRJNA741873	SAMN19911494	3150068620	BEIJING FORESTRY UNIVERSITY	SRX11330635	Illumina HiSeq 2500	PAIRED	TRANSCRIPTOMIC	Zoysia japonica	ILLUMINA	2021-07-03T00:00:00Z	leaves
SRR15018752	RNA-Seq	300	9808880700	PRJNA741873	SAMN19911494	3240765336	BEIJING FORESTRY UNIVERSITY	SRX11330634	Illumina HiSeq 2500	PAIRED	TRANSCRIPTOMIC	Zoysia japonica	ILLUMINA	2021-07-03T00:00:00Z	leaves
SRR15018753	RNA-Seq	300	7463025300	PRJNA741873	SAMN19911494	2429717323	BEIJING FORESTRY UNIVERSITY	SRX11330633	Illumina HiSeq 2500	PAIRED	TRANSCRIPTOMIC	Zoysia japonica	ILLUMINA	2021-07-03T00:00:00Z	leaves
SRR15018754	RNA-Seq	300	6925407300	PRJNA741873	SAMN19911494	2280875407	BEIJING FORESTRY UNIVERSITY	SRX11330632	Illumina HiSeq 2500	PAIRED	TRANSCRIPTOMIC	Zoysia japonica	ILLUMINA	2021-07-03T00:00:00Z	leaves
SRR15018755	RNA-Seq	300	10060045500	PRJNA741873	SAMN19911494	3323120405	BEIJING FORESTRY UNIVERSITY	SRX11330631	Illumina HiSeq 2500	PAIRED	TRANSCRIPTOMIC	Zoysia japonica	ILLUMINA	2021-07-03T00:00:00Z	leaves
SRR15018756	RNA-Seq	300	7754470200	PRJNA741873	SAMN19911494	2631989115	BEIJING FORESTRY UNIVERSITY	SRX11330630	Illumina HiSeq 2500	PAIRED	TRANSCRIPTOMIC	Zoysia japonica	ILLUMINA	2021-07-03T00:00:00Z	leaves
SRR16538524	RNA-Seq	302	9095297156	PRJNA756291	SAMN22183884	3360259078	THE PENNSYLVANIA STATE UNIVERSITY	SRX12741116	Illumina HiSeq 3000	PAIRED	TRANSCRIPTOMIC	Zoysia japonica	ILLUMINA	2022-03-10T00:00:00Z	leaf and stem
SRR16620525	RNA-Seq	298	7199286172	PRJNA775807	SAMN22627483	2138597182	BEIJING ACADEMY OF AGRICULTURE AND FORESTRY SCIENCES	SRX12821575	Illumina NovaSeq 6000	PAIRED	TRANSCRIPTOMIC	Zoysia japonica	ILLUMINA	2022-11-25T00:00:00Z	leaves
SRR16620526	RNA-Seq	297	6344296056	PRJNA775807	SAMN22627482	1962459711	BEIJING ACADEMY OF AGRICULTURE AND FORESTRY SCIENCES	SRX12821574	Illumina NovaSeq 6000	PAIRED	TRANSCRIPTOMIC	Zoysia japonica	ILLUMINA	2022-11-25T00:00:00Z	leaves
SRR16620527	RNA-Seq	298	6830244192	PRJNA775807	SAMN22627478	2097740733	BEIJING ACADEMY OF AGRICULTURE AND FORESTRY SCIENCES	SRX12821573	Illumina NovaSeq 6000	PAIRED	TRANSCRIPTOMIC	Zoysia japonica	ILLUMINA	2022-11-25T00:00:00Z	leaves
SRR16620528	RNA-Seq	299	6568427850	PRJNA775807	SAMN22627477	1981917811	BEIJING ACADEMY OF AGRICULTURE AND FORESTRY SCIENCES	SRX12821572	Illumina NovaSeq 6000	PAIRED	TRANSCRIPTOMIC	Zoysia japonica	ILLUMINA	2022-11-25T00:00:00Z	leaves
SRR16620529	RNA-Seq	299	7122890816	PRJNA775807	SAMN22627498	2157181827	BEIJING ACADEMY OF AGRICULTURE AND FORESTRY SCIENCES	SRX12821571	Illumina NovaSeq 6000	PAIRED	TRANSCRIPTOMIC	Zoysia japonica	ILLUMINA	2022-11-25T00:00:00Z	leaves
SRR16620530	RNA-Seq	298	7870804198	PRJNA775807	SAMN22627497	2362434878	BEIJING ACADEMY OF AGRICULTURE AND FORESTRY SCIENCES	SRX12821570	Illumina NovaSeq 6000	PAIRED	TRANSCRIPTOMIC	Zoysia japonica	ILLUMINA	2022-11-25T00:00:00Z	leaves
SRR16620531	RNA-Seq	298	7368053620	PRJNA775807	SAMN22627496	2207873307	BEIJING ACADEMY OF AGRICULTURE AND FORESTRY SCIENCES	SRX12821569	Illumina NovaSeq 6000	PAIRED	TRANSCRIPTOMIC	Zoysia japonica	ILLUMINA	2022-11-25T00:00:00Z	leaves
SRR16620532	RNA-Seq	297	7352597992	PRJNA775807	SAMN22627488	2194567247	BEIJING ACADEMY OF AGRICULTURE AND FORESTRY SCIENCES	SRX12821568	Illumina NovaSeq 6000	PAIRED	TRANSCRIPTOMIC	Zoysia japonica	ILLUMINA	2022-11-25T00:00:00Z	leaves
SRR16620533	RNA-Seq	297	6766266766	PRJNA775807	SAMN22627487	2033551682	BEIJING ACADEMY OF AGRICULTURE AND FORESTRY SCIENCES	SRX12821567	Illumina NovaSeq 6000	PAIRED	TRANSCRIPTOMIC	Zoysia japonica	ILLUMINA	2022-11-25T00:00:00Z	leaves
SRR1735394	RNA-Seq	131	524484800	PRJNA270938	SAMN03278581	337190163	MINZHU UNIVERSITY OF CHINA	SRX820714	Illumina HiSeq 2000	PAIRED	TRANSCRIPTOMIC	Zoysia japonica	ILLUMINA	2015-07-07T00:00:00Z	leaf
SRR1746758	RNA-Seq	201	804000000	PRJNA270938	SAMN03278581	535065783	MINZHU UNIVERSITY OF CHINA	SRX820714	Illumina HiSeq 2000	PAIRED	TRANSCRIPTOMIC	Zoysia japonica	ILLUMINA	2015-07-07T00:00:00Z	leaf
SRR1746759	RNA-Seq	201	804000000	PRJNA270938	SAMN03278581	526125938	MINZHU UNIVERSITY OF CHINA	SRX820714	Illumina HiSeq 2000	PAIRED	TRANSCRIPTOMIC	Zoysia japonica	ILLUMINA	2015-07-07T00:00:00Z	leaf
SRR1746760	RNA-Seq	201	804000000	PRJNA270938	SAMN03278581	519936475	MINZHU UNIVERSITY OF CHINA	SRX820714	Illumina HiSeq 2000	PAIRED	TRANSCRIPTOMIC	Zoysia japonica	ILLUMINA	2015-07-07T00:00:00Z	leaf
SRR1746761	RNA-Seq	201	804000000	PRJNA270938	SAMN03278581	520575693	MINZHU UNIVERSITY OF CHINA	SRX820714	Illumina HiSeq 2000	PAIRED	TRANSCRIPTOMIC	Zoysia japonica	ILLUMINA	2015-07-07T00:00:00Z	leaf
SRR1746762	RNA-Seq	201	804000000	PRJNA270938	SAMN03278581	526930716	MINZHU UNIVERSITY OF CHINA	SRX820714	Illumina HiSeq 2000	PAIRED	TRANSCRIPTOMIC	Zoysia japonica	ILLUMINA	2015-07-07T00:00:00Z	leaf
SRR1746763	RNA-Seq	201	804000000	PRJNA270938	SAMN03278581	529454292	MINZHU UNIVERSITY OF CHINA	SRX820714	Illumina HiSeq 2000	PAIRED	TRANSCRIPTOMIC	Zoysia japonica	ILLUMINA	2015-07-07T00:00:00Z	leaf
SRR1746764	RNA-Seq	201	804000000	PRJNA270938	SAMN03278581	532912784	MINZHU UNIVERSITY OF CHINA	SRX820714	Illumina HiSeq 2000	PAIRED	TRANSCRIPTOMIC	Zoysia japonica	ILLUMINA	2015-07-07T00:00:00Z	leaf
SRR1746765	RNA-Seq	201	564379860	PRJNA270938	SAMN03278581	371591332	MINZHU UNIVERSITY OF CHINA	SRX820714	Illumina HiSeq 2000	PAIRED	TRANSCRIPTOMIC	Zoysia japonica	ILLUMINA	2015-07-07T00:00:00Z	leaf
SRR1747826	RNA-Seq	201	804000000	PRJNA270938	SAMN03278582	522330581	MINZHU UNIVERSITY OF CHINA	SRX835419	Illumina HiSeq 2000	PAIRED	TRANSCRIPTOMIC	Zoysia japonica	ILLUMINA	2015-07-07T00:00:00Z	leaf
SRR1747827	RNA-Seq	201	804000000	PRJNA270938	SAMN03278582	533354089	MINZHU UNIVERSITY OF CHINA	SRX835419	Illumina HiSeq 2000	PAIRED	TRANSCRIPTOMIC	Zoysia japonica	ILLUMINA	2015-07-07T00:00:00Z	leaf
SRR1747828	RNA-Seq	201	804000000	PRJNA270938	SAMN03278582	526527037	MINZHU UNIVERSITY OF CHINA	SRX835419	Illumina HiSeq 2000	PAIRED	TRANSCRIPTOMIC	Zoysia japonica	ILLUMINA	2015-07-07T00:00:00Z	leaf
SRR1747829	RNA-Seq	201	804000000	PRJNA270938	SAMN03278582	518344140	MINZHU UNIVERSITY OF CHINA	SRX835419	Illumina HiSeq 2000	PAIRED	TRANSCRIPTOMIC	Zoysia japonica	ILLUMINA	2015-07-07T00:00:00Z	leaf
SRR1747830	RNA-Seq	193	774771307	PRJNA270938	SAMN03278582	491902072	MINZHU UNIVERSITY OF CHINA	SRX835419	Illumina HiSeq 2000	PAIRED	TRANSCRIPTOMIC	Zoysia japonica	ILLUMINA	2015-07-07T00:00:00Z	leaf
SRR1747831	RNA-Seq	155	621297600	PRJNA270938	SAMN03278582	398662857	MINZHU UNIVERSITY OF CHINA	SRX835419	Illumina HiSeq 2000	PAIRED	TRANSCRIPTOMIC	Zoysia japonica	ILLUMINA	2015-07-07T00:00:00Z	leaf
SRR1747832	RNA-Seq	201	804000000	PRJNA270938	SAMN03278582	529469156	MINZHU UNIVERSITY OF CHINA	SRX835419	Illumina HiSeq 2000	PAIRED	TRANSCRIPTOMIC	Zoysia japonica	ILLUMINA	2015-07-07T00:00:00Z	leaf
SRR1747833	RNA-Seq	201	804000000	PRJNA270938	SAMN03278582	528338555	MINZHU UNIVERSITY OF CHINA	SRX835419	Illumina HiSeq 2000	PAIRED	TRANSCRIPTOMIC	Zoysia japonica	ILLUMINA	2015-07-07T00:00:00Z	leaf
SRR1747834	RNA-Seq	140	276663682	PRJNA270938	SAMN03278582	180844354	MINZHU UNIVERSITY OF CHINA	SRX835419	Illumina HiSeq 2000	PAIRED	TRANSCRIPTOMIC	Zoysia japonica	ILLUMINA	2015-07-07T00:00:00Z	leaf
SRR1747843	RNA-Seq	147	591524600	PRJNA270938	SAMN03278583	381846168	MINZHU UNIVERSITY OF CHINA	SRX835418	Illumina HiSeq 2000	PAIRED	TRANSCRIPTOMIC	Zoysia japonica	ILLUMINA	2015-07-07T00:00:00Z	leaf
SRR1747844	RNA-Seq	201	804000000	PRJNA270938	SAMN03278583	537490795	MINZHU UNIVERSITY OF CHINA	SRX835418	Illumina HiSeq 2000	PAIRED	TRANSCRIPTOMIC	Zoysia japonica	ILLUMINA	2015-07-07T00:00:00Z	leaf
SRR1747845	RNA-Seq	201	804000000	PRJNA270938	SAMN03278583	530145559	MINZHU UNIVERSITY OF CHINA	SRX835418	Illumina HiSeq 2000	PAIRED	TRANSCRIPTOMIC	Zoysia japonica	ILLUMINA	2015-07-07T00:00:00Z	leaf
SRR1747846	RNA-Seq	201	804000000	PRJNA270938	SAMN03278583	522636357	MINZHU UNIVERSITY OF CHINA	SRX835418	Illumina HiSeq 2000	PAIRED	TRANSCRIPTOMIC	Zoysia japonica	ILLUMINA	2015-07-07T00:00:00Z	leaf
SRR1747847	RNA-Seq	201	804000000	PRJNA270938	SAMN03278583	523040645	MINZHU UNIVERSITY OF CHINA	SRX835418	Illumina HiSeq 2000	PAIRED	TRANSCRIPTOMIC	Zoysia japonica	ILLUMINA	2015-07-07T00:00:00Z	leaf
SRR1747848	RNA-Seq	201	804000000	PRJNA270938	SAMN03278583	525295076	MINZHU UNIVERSITY OF CHINA	SRX835418	Illumina HiSeq 2000	PAIRED	TRANSCRIPTOMIC	Zoysia japonica	ILLUMINA	2015-07-07T00:00:00Z	leaf
SRR1747849	RNA-Seq	201	804000000	PRJNA270938	SAMN03278583	524802670	MINZHU UNIVERSITY OF CHINA	SRX835418	Illumina HiSeq 2000	PAIRED	TRANSCRIPTOMIC	Zoysia japonica	ILLUMINA	2015-07-07T00:00:00Z	leaf
SRR1747850	RNA-Seq	201	804000000	PRJNA270938	SAMN03278583	526518169	MINZHU UNIVERSITY OF CHINA	SRX835418	Illumina HiSeq 2000	PAIRED	TRANSCRIPTOMIC	Zoysia japonica	ILLUMINA	2015-07-07T00:00:00Z	leaf
SRR1747851	RNA-Seq	201	471250329	PRJNA270938	SAMN03278583	309373952	MINZHU UNIVERSITY OF CHINA	SRX835418	Illumina HiSeq 2000	PAIRED	TRANSCRIPTOMIC	Zoysia japonica	ILLUMINA	2015-07-07T00:00:00Z	leaf
SRR18717071	RNA-Seq	300	23276189400	PRJNA824948	SAMN27485471	7331414149	CHINA AGRICULTURAL UNIVERSITY	SRX14817476	Illumina NovaSeq 6000	PAIRED	TRANSCRIPTOMIC	Zoysia japonica	ILLUMINA	2022-04-11T00:00:00Z	leaf
SRR18717072	RNA-Seq	300	24798275700	PRJNA824948	SAMN27485470	7758522629	CHINA AGRICULTURAL UNIVERSITY	SRX14817475	Illumina NovaSeq 6000	PAIRED	TRANSCRIPTOMIC	Zoysia japonica	ILLUMINA	2022-04-11T00:00:00Z	leaf
SRR18717073	RNA-Seq	300	25390566300	PRJNA824948	SAMN27485469	7989706539	CHINA AGRICULTURAL UNIVERSITY	SRX14817474	Illumina NovaSeq 6000	PAIRED	TRANSCRIPTOMIC	Zoysia japonica	ILLUMINA	2022-04-11T00:00:00Z	leaf
SRR18717074	RNA-Seq	234	12193715100	PRJNA824948	SAMN27485468	3818829547	CHINA AGRICULTURAL UNIVERSITY	SRX14817473	Illumina NovaSeq 6000	PAIRED	TRANSCRIPTOMIC	Zoysia japonica	ILLUMINA	2022-04-11T00:00:00Z	leaf
SRR23447918	RNA-Seq	202	8470380554	PRJNA934408	SAMN33275579	2484315104	JEJU NATIONAL UNIVERSITY	SRX19357179	Illumina NovaSeq 6000	PAIRED	TRANSCRIPTOMIC	Zoysia japonica	ILLUMINA	2023-05-24T00:00:00Z	leaf blade
SRR23447919	RNA-Seq	202	9013979724	PRJNA934408	SAMN33275578	2619645250	JEJU NATIONAL UNIVERSITY	SRX19357178	Illumina NovaSeq 6000	PAIRED	TRANSCRIPTOMIC	Zoysia japonica	ILLUMINA	2023-05-24T00:00:00Z	leaf blade
SRR23447920	RNA-Seq	202	8018001150	PRJNA934408	SAMN33275577	2343142349	JEJU NATIONAL UNIVERSITY	SRX19357177	Illumina NovaSeq 6000	PAIRED	TRANSCRIPTOMIC	Zoysia japonica	ILLUMINA	2023-05-24T00:00:00Z	leaf blade
SRR23447921	RNA-Seq	202	9007616926	PRJNA934408	SAMN33275576	2616526611	JEJU NATIONAL UNIVERSITY	SRX19357176	Illumina NovaSeq 6000	PAIRED	TRANSCRIPTOMIC	Zoysia japonica	ILLUMINA	2023-05-24T00:00:00Z	leaf blade
SRR23447922	RNA-Seq	202	8987696090	PRJNA934408	SAMN33275575	2607362256	JEJU NATIONAL UNIVERSITY	SRX19357175	Illumina NovaSeq 6000	PAIRED	TRANSCRIPTOMIC	Zoysia japonica	ILLUMINA	2023-05-24T00:00:00Z	leaf blade
SRR23447923	RNA-Seq	202	9036141750	PRJNA934408	SAMN33275574	2627708349	JEJU NATIONAL UNIVERSITY	SRX19357174	Illumina NovaSeq 6000	PAIRED	TRANSCRIPTOMIC	Zoysia japonica	ILLUMINA	2023-05-24T00:00:00Z	leaf blade
SRR23447924	RNA-Seq	202	7535835028	PRJNA934408	SAMN33275573	2216080710	JEJU NATIONAL UNIVERSITY	SRX19357173	Illumina NovaSeq 6000	PAIRED	TRANSCRIPTOMIC	Zoysia japonica	ILLUMINA	2023-05-24T00:00:00Z	leaf blade
SRR23447925	RNA-Seq	202	7418014892	PRJNA934408	SAMN33275572	2154727181	JEJU NATIONAL UNIVERSITY	SRX19357172	Illumina NovaSeq 6000	PAIRED	TRANSCRIPTOMIC	Zoysia japonica	ILLUMINA	2023-05-24T00:00:00Z	leaf blade
SRR23447926	RNA-Seq	202	8370741428	PRJNA934408	SAMN33275584	2439437763	JEJU NATIONAL UNIVERSITY	SRX19357171	Illumina NovaSeq 6000	PAIRED	TRANSCRIPTOMIC	Zoysia japonica	ILLUMINA	2023-05-24T00:00:00Z	leaf blade
SRR23447927	RNA-Seq	202	8795829824	PRJNA934408	SAMN33275583	2563061404	JEJU NATIONAL UNIVERSITY	SRX19357170	Illumina NovaSeq 6000	PAIRED	TRANSCRIPTOMIC	Zoysia japonica	ILLUMINA	2023-05-24T00:00:00Z	leaf blade
SRR23447928	RNA-Seq	202	8814549770	PRJNA934408	SAMN33275582	2571515902	JEJU NATIONAL UNIVERSITY	SRX19357169	Illumina NovaSeq 6000	PAIRED	TRANSCRIPTOMIC	Zoysia japonica	ILLUMINA	2023-05-24T00:00:00Z	leaf blade
SRR23447929	RNA-Seq	202	8574612150	PRJNA934408	SAMN33275581	2500772912	JEJU NATIONAL UNIVERSITY	SRX19357168	Illumina NovaSeq 6000	PAIRED	TRANSCRIPTOMIC	Zoysia japonica	ILLUMINA	2023-05-24T00:00:00Z	leaf blade
SRR23447930	RNA-Seq	202	7692189694	PRJNA934408	SAMN33275580	2233018736	JEJU NATIONAL UNIVERSITY	SRX19357167	Illumina NovaSeq 6000	PAIRED	TRANSCRIPTOMIC	Zoysia japonica	ILLUMINA	2023-05-24T00:00:00Z	leaf blade
SRR23447931	RNA-Seq	202	7579553080	PRJNA934408	SAMN33275571	2198352616	JEJU NATIONAL UNIVERSITY	SRX19357166	Illumina NovaSeq 6000	PAIRED	TRANSCRIPTOMIC	Zoysia japonica	ILLUMINA	2023-05-24T00:00:00Z	leaf blade
SRR23447932	RNA-Seq	202	7220428794	PRJNA934408	SAMN33275570	2097895754	JEJU NATIONAL UNIVERSITY	SRX19357165	Illumina NovaSeq 6000	PAIRED	TRANSCRIPTOMIC	Zoysia japonica	ILLUMINA	2023-05-24T00:00:00Z	leaf blade
SRR3501560	RNA-Seq	201	30648126560	PRJNA321370	SAMN04992840	17956193051	BEIJING FORESTRY UNIVERSITY	SRX1759268	Illumina HiSeq 2500	PAIRED	TRANSCRIPTOMIC	Zoysia japonica	ILLUMINA	2017-05-13T00:00:00Z	root and mycelium
SRR6873713	RNA-Seq	150	6316176300	PRJNA439389	SAMN08765500	2727717506	BEIJING FORESTRY UNIVERSITY	SRX3827010	Illumina HiSeq 2500	PAIRED	TRANSCRIPTOMIC	Zoysia japonica	ILLUMINA	2019-11-15T00:00:00Z	root
SRR6873714	RNA-Seq	150	6316176300	PRJNA439389	SAMN08765499	2463715885	BEIJING FORESTRY UNIVERSITY	SRX3827009	Illumina HiSeq 2500	PAIRED	TRANSCRIPTOMIC	Zoysia japonica	ILLUMINA	2019-11-15T00:00:00Z	root
SRR9970172	RNA-Seq	300	7307583900	PRJNA559944	SAMN12565039	2352077903	INSTITUTE OF BOTANY, JIANGSU PROVINCE AND CHINESE ACADEMY OF SCIENCE	SRX6717515	Illumina HiSeq 2000	PAIRED	TRANSCRIPTOMIC	Zoysia japonica	ILLUMINA	2020-03-03T00:00:00Z	leaf and root
SRR9970173	RNA-Seq	300	9850892100	PRJNA559944	SAMN12565039	3007071485	INSTITUTE OF BOTANY, JIANGSU PROVINCE AND CHINESE ACADEMY OF SCIENCE	SRX6717514	Illumina HiSeq 2000	PAIRED	TRANSCRIPTOMIC	Zoysia japonica	ILLUMINA	2020-03-03T00:00:00Z	leaf and root
SRR9970174	RNA-Seq	300	7976075100	PRJNA559944	SAMN12565039	2586942911	INSTITUTE OF BOTANY, JIANGSU PROVINCE AND CHINESE ACADEMY OF SCIENCE	SRX6717513	Illumina HiSeq 2000	PAIRED	TRANSCRIPTOMIC	Zoysia japonica	ILLUMINA	2020-03-03T00:00:00Z	leaf and root
SRR9970175	RNA-Seq	300	7161701400	PRJNA559944	SAMN12565039	2299912546	INSTITUTE OF BOTANY, JIANGSU PROVINCE AND CHINESE ACADEMY OF SCIENCE	SRX6717512	Illumina HiSeq 2000	PAIRED	TRANSCRIPTOMIC	Zoysia japonica	ILLUMINA	2020-03-03T00:00:00Z	leaf and root
SRR9970176	RNA-Seq	300	8152909500	PRJNA559944	SAMN12565039	2633770054	INSTITUTE OF BOTANY, JIANGSU PROVINCE AND CHINESE ACADEMY OF SCIENCE	SRX6717511	Illumina HiSeq 2000	PAIRED	TRANSCRIPTOMIC	Zoysia japonica	ILLUMINA	2020-03-03T00:00:00Z	leaf and root
SRR9970177	RNA-Seq	300	9518008800	PRJNA559944	SAMN12565039	3231212248	INSTITUTE OF BOTANY, JIANGSU PROVINCE AND CHINESE ACADEMY OF SCIENCE	SRX6717510	Illumina HiSeq 2000	PAIRED	TRANSCRIPTOMIC	Zoysia japonica	ILLUMINA	2020-03-03T00:00:00Z	leaf and root
SRR9970178	RNA-Seq	300	9731476500	PRJNA559944	SAMN12565039	2978295794	INSTITUTE OF BOTANY, JIANGSU PROVINCE AND CHINESE ACADEMY OF SCIENCE	SRX6717509	Illumina HiSeq 2000	PAIRED	TRANSCRIPTOMIC	Zoysia japonica	ILLUMINA	2020-03-03T00:00:00Z	leaf and root
SRR9970179	RNA-Seq	300	8624693400	PRJNA559944	SAMN12565039	2621974112	INSTITUTE OF BOTANY, JIANGSU PROVINCE AND CHINESE ACADEMY OF SCIENCE	SRX6717508	Illumina HiSeq 2000	PAIRED	TRANSCRIPTOMIC	Zoysia japonica	ILLUMINA	2020-03-03T00:00:00Z	leaf and root
SRR9970180	RNA-Seq	300	7907237700	PRJNA559944	SAMN12565039	2551201243	INSTITUTE OF BOTANY, JIANGSU PROVINCE AND CHINESE ACADEMY OF SCIENCE	SRX6717507	Illumina HiSeq 2000	PAIRED	TRANSCRIPTOMIC	Zoysia japonica	ILLUMINA	2020-03-03T00:00:00Z	leaf and root
SRR9970181	RNA-Seq	300	7565182800	PRJNA559944	SAMN12565039	2450713018	INSTITUTE OF BOTANY, JIANGSU PROVINCE AND CHINESE ACADEMY OF SCIENCE	SRX6717506	Illumina HiSeq 2000	PAIRED	TRANSCRIPTOMIC	Zoysia japonica	ILLUMINA	2020-03-03T00:00:00Z	leaf and root
SRR9970182	RNA-Seq	300	9416631900	PRJNA559944	SAMN12565039	2872453166	INSTITUTE OF BOTANY, JIANGSU PROVINCE AND CHINESE ACADEMY OF SCIENCE	SRX6717505	Illumina HiSeq 2000	PAIRED	TRANSCRIPTOMIC	Zoysia japonica	ILLUMINA	2020-03-03T00:00:00Z	leaf and root
SRR9970183	RNA-Seq	300	11064128400	PRJNA559944	SAMN12565039	3374116293	INSTITUTE OF BOTANY, JIANGSU PROVINCE AND CHINESE ACADEMY OF SCIENCE	SRX6717504	Illumina HiSeq 2000	PAIRED	TRANSCRIPTOMIC	Zoysia japonica	ILLUMINA	2020-03-03T00:00:00Z	leaf and root
SRR9970184	RNA-Seq	300	9384882600	PRJNA559944	SAMN12565039	3182289014	INSTITUTE OF BOTANY, JIANGSU PROVINCE AND CHINESE ACADEMY OF SCIENCE	SRX6717503	Illumina HiSeq 2000	PAIRED	TRANSCRIPTOMIC	Zoysia japonica	ILLUMINA	2020-03-03T00:00:00Z	leaf and root
SRR9970185	RNA-Seq	300	6199901100	PRJNA559944	SAMN12565039	2047593060	INSTITUTE OF BOTANY, JIANGSU PROVINCE AND CHINESE ACADEMY OF SCIENCE	SRX6717502	Illumina HiSeq 2000	PAIRED	TRANSCRIPTOMIC	Zoysia japonica	ILLUMINA	2020-03-03T00:00:00Z	leaf and root
SRR9970186	RNA-Seq	300	8919606900	PRJNA559944	SAMN12565039	2994262653	INSTITUTE OF BOTANY, JIANGSU PROVINCE AND CHINESE ACADEMY OF SCIENCE	SRX6717501	Illumina HiSeq 2000	PAIRED	TRANSCRIPTOMIC	Zoysia japonica	ILLUMINA	2020-03-03T00:00:00Z	leaf and root
SRR9970187	RNA-Seq	300	9669696900	PRJNA559944	SAMN12565039	2999892154	INSTITUTE OF BOTANY, JIANGSU PROVINCE AND CHINESE ACADEMY OF SCIENCE	SRX6717500	Illumina HiSeq 2000	PAIRED	TRANSCRIPTOMIC	Zoysia japonica	ILLUMINA	2020-03-03T00:00:00Z	leaf and root

## Sheet: Zmt_Gene_Annotation
Run	Assay Type	AvgSpotLen	Bases	BioProject	BioSample	Bytes	Center Name	Experiment	Instrument	LibraryLayout	LibrarySource	Organism	Platform	ReleaseDate	Tissue
SRR12732216	RNA-Seq	298	8109650848	PRJNA666061	SAMN16277764	3355134122	ZHEJIANG UNIVERSITY	SRX9205556	Illumina HiSeq 2500	PAIRED	TRANSCRIPTOMIC	Zoysia matrella	ILLUMINA	2020-09-28T00:00:00Z	leaf
SRR12732217	RNA-Seq	298	8230192610	PRJNA666061	SAMN16277763	3400692299	ZHEJIANG UNIVERSITY	SRX9205555	Illumina HiSeq 2500	PAIRED	TRANSCRIPTOMIC	Zoysia matrella	ILLUMINA	2020-09-28T00:00:00Z	leaf
SRR12732218	RNA-Seq	298	8448586464	PRJNA666061	SAMN16277762	3481878625	ZHEJIANG UNIVERSITY	SRX9205554	Illumina HiSeq 2500	PAIRED	TRANSCRIPTOMIC	Zoysia matrella	ILLUMINA	2020-09-28T00:00:00Z	leaf
SRR13132433	RNA-Seq	302	2862558944	PRJNA680581	SAMN16912292	1499500804	TEXAS A&M AGRILIFE	SRX9573064	Illumina HiSeq 2500	PAIRED	TRANSCRIPTOMIC	Zoysia matrella	ILLUMINA	2021-02-01T00:00:00Z	Bud
SRR13132434	RNA-Seq	302	2369313216	PRJNA680581	SAMN16912291	1223122362	TEXAS A&M AGRILIFE	SRX9573063	Illumina HiSeq 2500	PAIRED	TRANSCRIPTOMIC	Zoysia matrella	ILLUMINA	2021-02-01T00:00:00Z	Shoot
SRR13132435	RNA-Seq	302	2256744830	PRJNA680581	SAMN16912290	1188616238	TEXAS A&M AGRILIFE	SRX9573062	Illumina HiSeq 2500	PAIRED	TRANSCRIPTOMIC	Zoysia matrella	ILLUMINA	2021-02-01T00:00:00Z	Shoot
SRR13132436	RNA-Seq	302	2019314846	PRJNA680581	SAMN16912289	1064560784	TEXAS A&M AGRILIFE	SRX9573061	Illumina HiSeq 2500	PAIRED	TRANSCRIPTOMIC	Zoysia matrella	ILLUMINA	2021-02-01T00:00:00Z	Root
SRR13132438	RNA-Seq	302	1731333988	PRJNA680581	SAMN16912287	925473813	TEXAS A&M AGRILIFE	SRX9573059	Illumina HiSeq 2500	PAIRED	TRANSCRIPTOMIC	Zoysia matrella	ILLUMINA	2021-02-01T00:00:00Z	Seedling
SRR13132439	RNA-Seq	302	6190219330	PRJNA680581	SAMN16912286	3245661525	TEXAS A&M AGRILIFE	SRX9573058	Illumina HiSeq 2500	PAIRED	TRANSCRIPTOMIC	Zoysia matrella	ILLUMINA	2021-02-01T00:00:00Z	Seedling
SRR13132440	RNA-Seq	302	2074964990	PRJNA680581	SAMN16912285	1086107925	TEXAS A&M AGRILIFE	SRX9573057	Illumina HiSeq 2500	PAIRED	TRANSCRIPTOMIC	Zoysia matrella	ILLUMINA	2021-02-01T00:00:00Z	Flower
SRR13132441	RNA-Seq	302	1570887126	PRJNA680581	SAMN16912295	820855758	TEXAS A&M AGRILIFE	SRX9573056	Illumina HiSeq 2500	PAIRED	TRANSCRIPTOMIC	Zoysia matrella	ILLUMINA	2021-02-01T00:00:00Z	Callus
SRR13132442	RNA-Seq	302	3373881184	PRJNA680581	SAMN16912294	1763345133	TEXAS A&M AGRILIFE	SRX9573055	Illumina HiSeq 2500	PAIRED	TRANSCRIPTOMIC	Zoysia matrella	ILLUMINA	2021-02-01T00:00:00Z	Callus
SRR13132443	RNA-Seq	302	2082445530	PRJNA680581	SAMN16912293	1077115956	TEXAS A&M AGRILIFE	SRX9573054	Illumina HiSeq 2500	PAIRED	TRANSCRIPTOMIC	Zoysia matrella	ILLUMINA	2021-02-01T00:00:00Z	Bud
SRR13132444	RNA-Seq	302	1971582538	PRJNA680581	SAMN16912284	1052800810	TEXAS A&M AGRILIFE	SRX9573053	Illumina HiSeq 2500	PAIRED	TRANSCRIPTOMIC	Zoysia matrella	ILLUMINA	2021-02-01T00:00:00Z	Flower
SRR13132445	RNA-Seq	302	1928333722	PRJNA680581	SAMN16912283	994465645	TEXAS A&M AGRILIFE	SRX9573052	Illumina HiSeq 2500	PAIRED	TRANSCRIPTOMIC	Zoysia matrella	ILLUMINA	2021-02-01T00:00:00Z	Flower
SRR13132437	RNA-Seq	302	2058974694	PRJNA680581	SAMN16912285	1091139643	TEXAS A&M AGRILIFE	SRX9573060	Illumina HiSeq 2500	PAIRED	TRANSCRIPTOMIC	Zoysia matrella	ILLUMINA	2021-02-01T00:00:00Z	Flower
SRR19710349	RNA-Seq	300	6278467800	PRJNA848971	SAMN29021441	1988550197	GRASS RESEARCH CENTER	SRX15758951	Illumina HiSeq 2500	PAIRED	TRANSCRIPTOMIC	Zoysia matrella	ILLUMINA	2022-06-16T00:00:00Z	root
SRR19710348	RNA-Seq	300	6051732300	PRJNA848971	SAMN29021442	1919639352	GRASS RESEARCH CENTER	SRX15758952	Illumina HiSeq 2500	PAIRED	TRANSCRIPTOMIC	Zoysia matrella	ILLUMINA	2022-06-16T00:00:00Z	root
SRR19710343	RNA-Seq	300	6567434400	PRJNA848971	SAMN29021437	2132223650	GRASS RESEARCH CENTER	SRX15758957	Illumina HiSeq 2500	PAIRED	TRANSCRIPTOMIC	Zoysia matrella	ILLUMINA	2022-06-16T00:00:00Z	root
SRR19710342	RNA-Seq	300	6295532700	PRJNA848971	SAMN29021438	2017762793	GRASS RESEARCH CENTER	SRX15758958	Illumina HiSeq 2500	PAIRED	TRANSCRIPTOMIC	Zoysia matrella	ILLUMINA	2022-06-16T00:00:00Z	root
SRR19710341	RNA-Seq	300	6435813000	PRJNA848971	SAMN29021439	2059943489	GRASS RESEARCH CENTER	SRX15758959	Illumina HiSeq 2500	PAIRED	TRANSCRIPTOMIC	Zoysia matrella	ILLUMINA	2022-06-16T00:00:00Z	root
SRR19710340	RNA-Seq	300	6256448700	PRJNA848971	SAMN29021440	1997549400	GRASS RESEARCH CENTER	SRX15758960	Illumina HiSeq 2500	PAIRED	TRANSCRIPTOMIC	Zoysia matrella	ILLUMINA	2022-06-16T00:00:00Z	root
