# Supplementary material for: Chromosome‐level genome of Zoysia sinica in the intertidal zone reveals genomic insights into waterlogging stress adaptation
Source: Plant Genome. 2025 Jul 8;18(3):e70070. doi: 10.1002/tpg2.70070 (PMC12238702; doi:10.1002/tpg2.70070)
Supplement: Supplementary file 1 — Figure S1. Genome size estimation of Zoysia sinica based on k‐mer distribution analysis; Figure S2. Chromosome Ideogram; Figure S3. BUSCO assessment of protein‐coding genes in four Zoysia species; Figure S4. Analysis of positively selected genes in Zoysia species. Figure S5. Analysis of positively selected genes in Z. sinica and S. alterniflora; Figure S6. Physical characteristics of soil in intertidal environments; Figure S7. PCA analysis of transcriptome data replicates; Figure S8. qRT‐PCR correlation analysis; Table S1. Liliopsida NCBI protein sets; Table S2. Public RNAseq data for Zoysia genus reannotation; Table S3. qRT‐PCR primer information; Table S4. The statistical information of raw and trimmed Illumina data; Table S5. The statistical information of Oxford Nanopore data; Table S6. The scaffolding statistical results of Zoysia sinica genome; Table S7. Statistics of the Zoysia genomes; Table S8. Repeat element annotation; Table S9. Macrosynteny in Z.sinica genome; Table S10.Zoysia genus gene annotation; Table S11. Positive‐selected genes of the Zoysia species; Table S12. Positive‐selected genes of Z. sinica and S. alterniflora; Table S13. Soil characteristics; Table S14. Statistics of Soil characteristics; Table S15. Statistics of RNAseq data; [file TPG2-18-e70070-s001.zip › Supplemental_TablesS8_Zoysia_genus_gene_annotation.xlsx]

## Sheet: Zoysia_gene_reannotation
Category	Z. sinica	Z. japonica	Z. matrella	Z. pacifica
Number of gene	29551	32925	53226	53656
Number of transcript	33273	41513	63794	56362
Number of cds	33273	41513	63794	56362
Number of exon	170942	225024	312686	198960
Number of intron	137669	183511	248892	144078
Number of start_codon	33249	41087	62046	54738
Number of stop_codon	33259	41094	62291	54612
Number of exon in cds	170942	225024	312686	198960
Number of intron in cds	137669	183511	248892	142598
Number of intron in exon	137669	183511	248892	142598
Number of intron in intron	112416	150682	199469	106689
Number gene overlapping	281	322	644	320
Number of single exon gene	7172	7580	13093	19496
Number of single exon transcript	8020	8684	14371	19771
mean transcripts per gene	1.1	1.3	1.2	1.1
mean cdss per transcript	1	1	1	1
mean exons per transcript	5.1	5.4	4.9	3.5
mean introns per transcript	4.1	4.4	3.9	2.6
mean start_codons per transcript	1	1	1	1
mean stop_codons per transcript	1	1	1	1
mean exons per cds	5.1	5.4	4.9	3.5
mean introns in cdss per transcript	4.1	4.4	3.9	2.5
mean introns in exons per transcript	4.1	4.4	3.9	2.5
mean introns in introns per transcript	3.4	3.6	3.1	1.9
Total gene length (bp)	78958764	86450410	125671684	95865928
Total transcript length (bp)	91436589	122340083	161736492	102946133
Total cds length (bp)	40556850	50836032	72037685	47149365
Total exon length (bp)	40556850	50836032	72037685	48596346
Total intron length (bp)	50879739	71504051	89698807	55796768
Total start_codon length (bp)	99730	123226	186081	164214
Total stop_codon length (bp)	99749	123214	186783	163836
Total intron length per cds (bp)	50879739	71504051	89698807	54349787
Total intron length per exon (bp)	50879739	71504051	89698807	54349787
Total intron length per intron (bp)	17774014	24214835	31712985	16390605
mean gene length (bp)	2671	2625	2361	1786
mean transcript length (bp)	2748	2947	2535	1826
mean cds length (bp)	1218	1224	1129	836
mean exon length (bp)	237	225	230	244
mean intron length (bp)	369	389	360	387
mean start_codon length (bp)	2	2	2	3
mean stop_codon length (bp)	2	2	2	3
mean cds piece length (bp)	237	225	230	236
mean intron in cds length (bp)	369	389	360	381
mean intron in exon length (bp)	369	389	360	381
mean intron in intron length (bp)	158	160	158	153
Longest gene (bp)	87188	166951	67630	25608
Longest transcript (bp)	87188	166951	67495	25608
Longest cds (bp)	16164	16167	16167	7281
Longest exon (bp)	6487	6487	7716	7683
Longest intron (bp)	85060	162021	65158	20662
Longest start_codon (bp)	3	3	3	3
Longest stop_codon (bp)	3	3	3	3
Longest cds piece (bp)	6487	6487	7716	4434
Longest intron into cds part (bp)	85060	162021	65158	20662
Longest intron into exon part (bp)	85060	162021	65158	20662
Longest intron into intron part (bp)	6487	6487	6032	4008
Shortest gene (bp)	14	8	13	50
Shortest transcript (bp)	14	8	13	50
Shortest cds piece (bp)	1	1	1	3
Shortest intron into cds part (bp)	21	20	20	31
Shortest intron into exon part (bp)	21	20	20	31
Shortest intron into intron part (bp)	5	4	4	6
