# Supplementary material for: Chromosome‐level genome of Zoysia sinica in the intertidal zone reveals genomic insights into waterlogging stress adaptation
Source: Plant Genome. 2025 Jul 8;18(3):e70070. doi: 10.1002/tpg2.70070 (PMC12238702; doi:10.1002/tpg2.70070)
Supplement: Supplementary file 1 — Figure S1. Genome size estimation of Zoysia sinica based on k‐mer distribution analysis; Figure S2. Chromosome Ideogram; Figure S3. BUSCO assessment of protein‐coding genes in four Zoysia species; Figure S4. Analysis of positively selected genes in Zoysia species. Figure S5. Analysis of positively selected genes in Z. sinica and S. alterniflora; Figure S6. Physical characteristics of soil in intertidal environments; Figure S7. PCA analysis of transcriptome data replicates; Figure S8. qRT‐PCR correlation analysis; Table S1. Liliopsida NCBI protein sets; Table S2. Public RNAseq data for Zoysia genus reannotation; Table S3. qRT‐PCR primer information; Table S4. The statistical information of raw and trimmed Illumina data; Table S5. The statistical information of Oxford Nanopore data; Table S6. The scaffolding statistical results of Zoysia sinica genome; Table S7. Statistics of the Zoysia genomes; Table S8. Repeat element annotation; Table S9. Macrosynteny in Z.sinica genome; Table S10.Zoysia genus gene annotation; Table S11. Positive‐selected genes of the Zoysia species; Table S12. Positive‐selected genes of Z. sinica and S. alterniflora; Table S13. Soil characteristics; Table S14. Statistics of Soil characteristics; Table S15. Statistics of RNAseq data; [file TPG2-18-e70070-s001.zip › Supplemental_TablesS9_Positive-selected_genes.xlsx]

## Sheet: Sheet1
Table S9. Positive-selected genes
Positive selected category	Z. sinica	branchsite_lnL	nullmodel_lnL	LRT_statistic	p_value	O. sativa homolog	Description	EGGNOG Description
S.alterniflora &Z.sinica	Zsg_g27330.t1	-1668.04	-1855.82	375.551	1.15778e-83	Os09t0104200-02	DNA repair protein, Meiosis and floral development	DnaB-like helicase C terminal domain
	Zsg_g11209.t1	-3486.4	-3550.22	127.63	1.35233e-29	Os02t0710800-01	ATP-dependent DNA helicase homolog RECG	helicase superfamily c-terminal domain
	Zsg_g5272.t1	-1139.61	-1158.72	38.2218	6.31423e-10	Os07t0112700-01	Cupredoxin domain containing protein.	Plastocyanin-like domain
	Zsg_g12797.t1	-817.017	-833.934	33.8346	6.00025e-09	Os02t0227200-01	Early nodulin.	Early nodulin 93 ENOD93 protein
	Zsg_g13023.t1	-1057.98	-1074.8	33.6372	6.64094e-09	Os02t0158600-01	Conserved hypothetical protein.	NA
	Zsg_g12446.t1	-952.389	-968.535	32.2933	1.32569e-08	Os10t0545100-01	Similar to predicted protein.	Domain of unknown function (DUF3783)
	Zsg_g15001.t1	-2312.52	-2327.19	29.3299	6.10476e-08	Os02t0226200-01	HAD-superfamily subfamily IB hydrolase, hypothetical 1 protein.	Putative Phosphatase
	Zsg_g19104.t1	-945.422	-959.587	28.3288	1.02363e-07	Os04t0517900-01	Auxin responsive SAUR protein family protein.	Auxin responsive protein
	Zsg_g25858.t1	-2776.91	-2789.92	26.019	3.38078e-07	Os06t0152800-01	Conserved hypothetical protein.	NA
	Zsg_g6628.t1	-2424.01	-2435	21.9785	2.75723e-06	Os01t0970700-01	Peptidase M48, Ste24p family protein.	NA
	Zsg_g28989.t1	-721.754	-732.626	21.7439	3.11575e-06	Os06t0731100-00	Zinc finger, PHD-type domain containing protein.	PHD zinc finger
	Zsg_g26353.t1	-3231.74	-3242.31	21.1389	4.27171e-06	Os06t0639200-02	APETALA2 (AP2)-type transcription factor, Positive regulation of seed germination, Salt tolerance	DNA-binding domain in plant proteins such as APETALA2 and EREBPs
	Zsg_g19799.t1	-6871	-6880.12	18.2303	1.95738e-05	Os08t0111200-01	Beta-glucosidase, GBA2 type domain containing protein.	Non-lysosomal glucosylceramidase that catalyzes the conversion of glucosylceramide to free glucose and ceramide
	Zsg_g13212.t1	-2236.66	-2245.55	17.7819	2.47732e-05	Os02t0827200-01	Similar to Sucrose transporter.	MFS/sugar transport protein
	Zsg_g23182.t1	-2392.54	-2401.41	17.7451	2.52563e-05	Os05t0573800-00	Hypothetical conserved gene.	U-box domain-containing protein
	Zsg_g12854.t1	-1542.79	-1551.45	17.307	3.18011e-05	Os02t0201000-02	Similar to 23.6 kDa heat shock protein, mitochondrial.	Belongs to the small heat shock protein (HSP20) family
	Zsg_g10345.t1	-2007.54	-2013.83	12.5739	0.000391178	Os01t0127500-01	Tetraketide alpha-pyrone reductase 2, Anther and pollen development	NmrA-like family
	Zsg_g26188.t1	-3166.26	-3170.88	9.24559	0.00236063	Os06t0694200-01	Esterase, SGNH hydrolase-type domain containing protein.	GDSL-like Lipase/Acylhydrolase
	Zsg_g18798.t1	-2980.07	-2983.83	7.5226	0.00609295	Os04t0430900-00	Magnesium transporter MRS2-F.	magnesium transporter
	Zsg_g5248.t1	-679.642	-682.918	6.55202	0.0104765	Os07t0101200-01	Pentatricopeptide repeat domain containing protein.	PPR repeat
	Zsg_g19685.t1	-2440.09	-2443.31	6.4342	0.0111944	Os04t0678700-01	NADPH:protochlorophyllide oxidoreductase, Chlorophyll biosynthesis	protochlorophyllide reductase activity
	Zsg_g5532.t1	-1313.68	-1316.69	6.02298	0.0141208	Os07t0211500-01	Basic helix-loop-helix (bHLH) protein, Proanthocyanidin synthesis, Regulation of proanthocyanidin pigmentation, (Nipponbare: loss-of-function mutation of Rc)	bHLH-MYC and R2R3-MYB transcription factors N-terminal
	Zsg_g6763.t1	-5644.42	-5647.09	5.32919	0.0209711	Os01t0147700-01	Region of unknown function XH domain containing protein.	XH domain
	Zsg_g21629.t1	-3523.43	-3526	5.144	0.0233268	Os08t0114200-01	Glycoside hydrolase family 9 subclass B16, Endo-beta-1,4-glucanase, Lignocellulose crystallinity modification in stem internode growth and development	Glycosyl hydrolase family 9
	Zsg_g18842.t1	-2920.8	-2923.15	4.69542	0.0302431	Os04t0444400-00	Similar to barley mlo defense gene homolog3.	May be involved in modulation of pathogen defense and leaf cell death
	Zsg_g17059.t1	-1976.31	-1978.36	4.11132	0.0425971	Os04t0669500-01	Phospholipase/carboxylesterase domain containing protein.	Phospholipase/Carboxylesterase
	Zsg_g5236.t2	-5149.84	-5151.9	4.11039	0.0426205	Os07t0102100-02	Similar to Potassium transporter 1 (OsHAK1). Splice isoform 2.	Potassium transporter
	Zsg_g12925.t1	-837.46	-839.44	3.96155	0.0465508	Os02t0182900-02	RING finger E3 ligase, Positive regulator of PAMP-triggered immunity (PTI), Target of the fungal effector and negative regulator of the NLR receptor	BRCA1-associated protein 2
	Zsg_g20603.t1	-4241.53	-4243.5	3.94432	0.04703	Os08t0531000-01	Nucleotide pyrophosphatase/phosphodiesterase, Negative effect on plant growth and starch accumulation	Purple acid phosphatase
Z.sinica	Zsg_g26188.t1	-3157.45	-3167.24	19.5787	9.65381e-06	Os06t0694200-01	Esterase, SGNH hydrolase-type domain containing protein.	GDSL-like Lipase/Acylhydrolase
	Zsg_g16561.t1	-1575.67	-1584.19	17.0373	3.66529e-05	Os11t0462100-01	Glycoside hydrolase, family 18 protein.	Glyco_18
	Zsg_g18842.t1	-2914.63	-2922.84	16.4255	5.05989e-05	Os04t0444400-00	Similar to barley mlo defense gene homolog3.	May be involved in modulation of pathogen defense and leaf cell death
	Zsg_g10345.t1	-2005.22	-2012.1	13.7492	0.000208905	Os01t0127500-01	Tetraketide alpha-pyrone reductase 2, Anther and pollen development	NmrA-like family
	Zsg_g15830.t1	-4327.24	-4330.81	7.12569	0.00759871	Os11t0536800-01	Amidase family protein.	NA
	Zsg_g6763.t1	-5644.72	-5647.25	5.05247	0.0245909	Os01t0147700-01	Region of unknown function XH domain containing protein.	XH domain
